# Supplementary material for: Towards Precision Medicine in Obesity: Genetic Copy Number Variations Profiling Linked to Specific Metabolic Dysregulation Patterns
Source: Int J Mol Sci. 2025 May 16;26(10):4782. doi: 10.3390/ijms26104782 (PMC12112116; doi:10.3390/ijms26104782)
Supplement: Supplementary file 1 [file ijms-26-04782-s001.zip]

Archive with 17 entries (16 files):
- figures/
- figures/fig S3.pdf
- __MACOSX/figures/._fig S3.pdf
- figures/fig S2.pdf
- __MACOSX/figures/._fig S2.pdf
- figures/fig S1.pdf
- __MACOSX/figures/._fig S1.pdf
- figures/fig S5.pdf
- __MACOSX/figures/._fig S5.pdf
- __MACOSX/figures/._.DS_Store
- figures/fig S4.pdf
- __MACOSX/figures/._fig S4.pdf
- __MACOSX/figures/._fig 4.png
- __MACOSX/figures/._fig 5.png
- __MACOSX/figures/._fig 3.pdf
- __MACOSX/figures/._fig 2.png
- __MACOSX/figures/._fig 1.pdf
